# Supplementary material for: ZIC-cHILIC Functionalized Magnetic Nanoparticle for Rapid and Sensitive Glycopeptide Enrichment from <1 µL Serum
Source: Nanomaterials (Basel). 2021 Aug 24;11(9):2159. doi: 10.3390/nano11092159 (PMC8470806; doi:10.3390/nano11092159)
Supplement: Supplementary file 1 [file nanomaterials-11-02159-s001.zip]

Archive with 1 entries (1 files):
- nanomaterials-1332399-supplementary.pdf
